# Supplementary material for: A Novel In Silico Benchmarked Pipeline Capable of Complete Protein Analysis: A Possible Tool for Potential Drug Discovery
Source: Biology (Basel). 2021 Oct 28;10(11):1113. doi: 10.3390/biology10111113 (PMC8615085; doi:10.3390/biology10111113)
Supplement: Supplementary file 1 [file biology-10-01113-s001.zip]

Archive with 1 entries (1 files):
- biology-1400312-supplementary.pdf
